# Supplementary material for: Resveratrol Ameliorates Chronic Stress in Kennel Dogs and Mice by Regulating Gut Microbiome and Metabolome Related to Tryptophan Metabolism
Source: Antioxidants (Basel). 2025 Feb 9;14(2):195. doi: 10.3390/antiox14020195 (PMC11851397; doi:10.3390/antiox14020195)
Supplement: Supplementary file 1 [file antioxidants-14-00195-s001.zip]

Archive with 1 entries (1 files):
- antioxidants-3435680-supplementary.pdf
